# Supplementary material for: Low light reduces saffron corm yield by inhibiting starch synthesis
Source: Front Plant Sci. 2025 Jan 31;16:1544054. doi: 10.3389/fpls.2025.1544054 (PMC11825349; doi:10.3389/fpls.2025.1544054)
Supplement: Supplementary file 2 [file DataSheet2.zip]

Archive with 1 entries (1 files):
- Supplemental Figures.doc
