# Supplementary material for: Low light reduces saffron corm yield by inhibiting starch synthesis
Source: Front Plant Sci. 2025 Jan 31;16:1544054. doi: 10.3389/fpls.2025.1544054 (PMC11825349; doi:10.3389/fpls.2025.1544054)
Supplement: Supplementary file 3 [file DataSheet3.zip]

Archive with 51 entries (44 files):
- Raw Data and figures/
- Raw Data and figures/Origin data/
- Raw Data and figures/Origin data/Carbohydrate concentration in different organs (2024).opju
- Raw Data and figures/Origin data/Chlorophyll fluorescence parameters.opju
- Raw Data and figures/Origin data/Climate factors.opju
- Raw Data and figures/Origin data/Daughter corm carbohydrate concentration and enzyme activity(2023).opju
- Raw Data and figures/Origin data/Daughter corm yield and size.opju
- Raw Data and figures/Origin data/Dry weight of different organs.opju
- Raw Data and figures/Origin data/Enzyme activities (after GA3 application).opju
- Raw Data and figures/Origin data/Leaf morphology 2022~2023.opju
- Raw Data and figures/Origin data/Leaf morphology 2023~2024.opju
- Raw Data and figures/Origin data/Leaf photosynthetic capacity.opju
- Raw Data and figures/Origin data/Mother corm and leaf carbohydrate concentration (2023).opju
- Raw Data and figures/Origin data/Number of DEGs.opju
- Raw Data and figures/Origin data/PCR validation.opju
- Raw Data and figures/Origin data/Photosynthesis light-response curves.opju
- Raw Data and figures/Origin data/Phytohormones concentration.opju
- Raw Data and figures/Origin data/Ratio of dry weight.opju
- Raw Data and figures/Original figure/
- Raw Data and figures/Original figure/Figure 10/
- Raw Data and figures/Original figure/Figure 10/Figure 10A.jpg
- Raw Data and figures/Original figure/Figure 10/Figure 10B.jpg
- Raw Data and figures/Original figure/Figure 5/
- Raw Data and figures/Original figure/Figure 5/Figure 5E.jpg
- Raw Data and figures/Original figure/Figure 5/Figure 5F.jpg
- Raw Data and figures/Original figure/Figure 5/Figure 5G.jpg
- Raw Data and figures/Original figure/Figure 5/Figure 5H.jpg
- Raw Data and figures/Original figure/Supplementary Figure 7/
- Raw Data and figures/Original figure/Supplementary Figure 7/Supplementary Figure 7A.jpg
- Raw Data and figures/Original figure/Supplementary Figure 7/Supplementary Figure 7B.jpg
- Raw Data and figures/Original figure/Supplementary Figure 7/Supplementary Figure 7C.jpg
- Raw Data and figures/Raw data.xls
- Raw Data and figures/SPSS data/
- Raw Data and figures/SPSS data/Carbohydrate concentration.sav
- Raw Data and figures/SPSS data/Carbohydrate concentration.spv
- Raw Data and figures/SPSS data/Daughter corm yield.sav
- Raw Data and figures/SPSS data/Daughter corm yield.spv
- Raw Data and figures/SPSS data/Dry weight.sav
- Raw Data and figures/SPSS data/Dry weight.spv
- Raw Data and figures/SPSS data/Enzyme activity.sav
- Raw Data and figures/SPSS data/Enzyme activity.spv
- Raw Data and figures/SPSS data/Leaf morphology.sav
- Raw Data and figures/SPSS data/Leaf morphology.spv
- Raw Data and figures/SPSS data/Leaf photosynthetic capacity.sav
- Raw Data and figures/SPSS data/Leaf photosynthetic capacity.spv
- Raw Data and figures/SPSS data/PCR validation.sav
- Raw Data and figures/SPSS data/PCR validation.spv
- Raw Data and figures/SPSS data/Photosynthesis light-response curves.sav
- Raw Data and figures/SPSS data/Photosynthesis light-response curves.spv
- Raw Data and figures/SPSS data/Phytohormones concentration.sav
- Raw Data and figures/SPSS data/Phytohormones concentration.spv
