# Supplementary material for: Low light reduces saffron corm yield by inhibiting starch synthesis
Source: Front Plant Sci. 2025 Jan 31;16:1544054. doi: 10.3389/fpls.2025.1544054 (PMC11825349; doi:10.3389/fpls.2025.1544054)
Supplement: Supplementary file 3 [file DataSheet3.zip › Raw Data and figures/Raw data.xls]

## Sheet: Note
			Abbreviation		Full name
			LL		Low light intensity
			NL		Natural light intensity
			Y(Ⅱ)		Actual photochemical efficiency
			ETR		Relative electron transfer rate of PS II
			qP		Photochemical quenching coefficient
			Fv/Fm		Maximal photochemical efficiency
			NPQ		Non-photochemical quenching coefficient
			PS I		Paris saponin I
			LCP		Light compensation point
			LSP		Light saturation point
			Pnmax		Maximum net photosynthetic rate
			Rd		Dark respiration rate
			α		Initial quantum efficiency
			Chl		Chlorophyll concentration
			SS		Sucrose synthase in the synthesis direction
			SPS		Sucrose phosphate synthase
			INV		Invertase
			SUS		Sucrose synthase in the decomposition direction
			AGPase		ADP-glucose pyrophosphorylase
			GA		Gibberellin
			IAA		Indole-3-acetic acid
			ABA		Abscisic acid
			TPM		Transcripts Per Kilobase of exon model per Million mapped reads

## Sheet: Dry weight
					Dry weight of different organs (g)
	Year	Treatment								Year	Treatment
					Dec	Jan	Feb	Mar						Jan	Feb	Mar
	2022~2023	LL	Mother corm	replicate 1	2.252	1.697	1.504	1.07		2023~2024	LL	Mother corm	replicate 1	1.834	1.087	0.904
				replicate 2	2.634	1.87	1.548	1.198					replicate 2	1.685	1.333	0.8
				replicate 3	2.366	1.585	1.108	1.433					replicate 3	2.525	1.573	0.699
			Leaf	replicate 1	0.724	1.148	1.444	1.755				Leaf	replicate 1	1.488	2.011	2.615
				replicate 2	0.771	1.127	1.536	1.611					replicate 2	1.465	2.286	2.707
				replicate 3	0.727	1.181	1.381	2.048					replicate 3	1.685	2.174	2.601
			Daughter corm	replicate 1	-	-	0.113	1.339				Daughter corm	replicate 1	0.613	1.394	4.212
				replicate 2	-	-	0.13	1.184					replicate 2	0.864	1.331	5.313
				replicate 3	-	-	0.099	1.562					replicate 3	0.843	1.573	4.42
			Leaf/Mother corm	replicate 1	0.321492	0.676488	0.960106	1.64019				Leaf/Mother corm	replicate 1	0.811341	1.85005	2.8927
				replicate 2	0.292711	0.602674	0.892119	1.34474					replicate 2	0.869436	1.71493	3.38375
				replicate 3	0.30727	0.74511	1.38628	1.42917					replicate 3	0.667327	1.38207	3.72103
			Leaf/Daughter corm	replicate 1	-	-	12.7788	1.31068				Leaf/Daughter corm	replicate 1	2.42741	1.44261	0.620845
				replicate 2	-	-	10.6231	1.36064					replicate 2	1.6956	1.71751	0.509505
				replicate 3	-	-	15.5152	1.31114					replicate 3	1.99881	1.38207	0.588462
		NL	Mother corm	replicate 1	2.948	2.309	2.289	1.748			NL	Mother corm	replicate 1	3.168	2.212	0.972
				replicate 2	3.895	2.356	1.912	1.791					replicate 2	2.822	1.944	1.025
				replicate 3	3.753	2.709	1.971	2.112					replicate 3	2.607	1.941	0.792
			Leaf	replicate 1	0.714	1.315	2.078	1.925				Leaf	replicate 1	1.587	1.944	1.979
				replicate 2	0.786	1.468	2.08	2.282					replicate 2	1.529	1.955	2.264
				replicate 3	0.765	1.407	2.109	2.346					replicate 3	1.484	1.633	2.101
			Daughter corm	replicate 1	-	-	0.382	2.588				Daughter corm	replicate 1	1.587	4.168	8.989
				replicate 2	-	-	0.387	2.676					replicate 2	1.382	4.067	9.365
				replicate 3	-	-	0.553	2.354					replicate 3	1.484	4.799	9.916
			Leaf/Mother corm	replicate 1	0.242198	0.569511	0.90782	1.05606				Leaf/Mother corm	replicate 1	0.500947	0.878843	2.03601
				replicate 2	0.201797	0.62309	1.08787	1.07482					replicate 2	0.541814	1.00566	2.20878
				replicate 3	0.203837	0.51938	1.07002	1.08049					replicate 3	0.569237	0.841319	2.65278
			Leaf/Daughter corm	replicate 1	-	-	5.43979	0.743818				Leaf/Daughter corm	replicate 1	1	0.466411	0.220158
				replicate 2	-	-	5.37468	0.852765					replicate 2	1.10637	0.480698	0.241751
				replicate 3	-	-	3.81374	0.996602					replicate 3	1	0.340279	0.21188

## Sheet: Daughter corm size
	2023~2024													2023~2024
			LL						NL						LL						NL
		Size	≤8	8——15	15——25	≥25			≤8	8——15	15——25	≥25		Size	≤8	8——15	15——25	≥25			≤8	8——15	15——25	≥25
			7.99	14.49	22.65				7.94	14.88	24.19	27.43			7.9	14.8	20				7.7	14.8	24.4	33
			7.98	14.41	18.65				7.94	14.84	24.13	26.21			7.9	14.6	20				7.7	14.8	23.4	27.9
			7.97	14.2	18.45				7.93	14.81	23.67	25.57			7.8	14	18.4				7.7	14.7	23.3	25
			7.97	13.52	18.18				7.93	14.76	23.35	25.18			7.6	13.7	17.9				7.7	14.7	22.7
			7.96	13.44	17.92				7.91	14.74	23.31				7.4	13.5	17.6				7.6	14.7	22.5
			7.92	13.39	16.6				7.87	14.71	23.22				7.3	13.5	17.1				7.6	14.7	22.3
			7.9	13.39	16.45				7.77	14.47	22.17				7.3	13	16.2				7.6	14.7	22.2
			7.88	13.16	15.84				7.68	14.4	21.65				7.2	13	15.1				7.5	14.7	21.9
			7.82	12.79	15.73				7.67	14.4	20.3				7	13	18.6				7.5	14.6	21.6
			7.82	12.77	15.41				7.54	14.35	20.28				7	13	17.8				7.5	14.4	21.6
			7.76	12.73	15.3				7.45	14.26	20				6.8	12.9	17.6				7.4	14.3	21.5
			7.74	12.7	15.22				7.43	13.99	19.68				6.6	12.7	17.2				7.4	14.2	21.1
			7.71	12.59					7.4	13.96	19.57				6.6	12.5	17.2				7.4	14.2	20.9
			7.58	12.42					7.33	13.75	19.23				6.3	12.5	17.1				7.3	14.2	20.3
			7.56	12.37					7.22	13.68	18.6				5.7	12.4	16.8				7.3	14	20.1
			7.53	12.33					7.18	13.66	18.46				5.2	12.3	15.8				7.3	14	20
			7.52	12.29					6.96	13.49	18.38				4.3	12.3	15.5				7.2	13.9	20
			7.46	12.19					6.84	13.36	18.28				3.5	12.2	15.4				7	13.9	20
			7.39	12.16					6.76	13.07	18.18				3.2	12.2	15.1				7	13.9	20
			7.34	12.07					6.66	13.03	18.17				7.8	12	18.8				7	13.9	20
			7.34	11.98					6.56	12.93	18.17				7.6	12	18.6				7	13.8	20
			7.33	11.93					6.46	12.92	18.16				7.4	11.8	18.2				7	13.8	20
			7.33	11.92					6.45	12.9	17.86				7.4	11.8	18				6.9	13.8	20
			7.3	11.82					6.41	12.89	17.5				7.3	11.6	17.5				6.7	13.7	19.6
			7.27	11.77					6.4	12.83	17.42				7.2	11.5	16.4				6.7	13.7	19.5
			7.22	11.76					6.4	12.61	17.38				7.2	11.4	16.1				6.6	13.7	19.2
			7.2	11.66					6.38	12.56	16.88				7.2	11.4	15.7				6.6	13.7	19.2
			7.17	11.59					6.22	12.37	16.79				7.2	11.3	15.7				6.5	13.7	19
			7.12	11.54					6.18	12.3	16.75				7	11.2	15.4				6.4	13.6	18.7
			7.09	11.39					6.16	12.14	16.66				6.9	11.2	15.1				6.4	13.5	18.7
			7.06	11.37					6.09	12.11	16.38				6.7	10.8					6.4	13.5	18.5
			7.04	11.33					6	12.1	16.32				6.4	10.8					6.3	13.4	18.4
			7.01	11.26					5.82	11.93	16.08				6.3	10.4					6.2	13.4	18.4
			7	11.16					5.81	11.75	15.81				6.2	10.3					6.2	13.4	18.4
			6.99	11.14					5.73	11.6	15.81				6.1	10.3					6.2	13.3	18.3
			6.97	10.88					5.68	11.55	15.81				6	10					6.1	13.3	18.3
			6.82	10.84					5.62	11.43	15.27				5.9	10					6.1	13.3	18.2
			6.81	10.72					5.6	11.33	15.18				5.9	10					6	13.3	18.2
			6.8	10.7					5.42	11.22	15.05				5.8	9.7					6	13.1	18.1
			6.79	10.58					5.28	11.11					5.7	9.6					6	13.1	18
			6.78	10.56					5.17	11.1					5.4	9.6					5.9	13.1	17.7
			6.74	10.53					4.94	11.06					4.7	9.2					5.8	13	17.7
			6.73	10.4					4.66	11.02					4.3	9.1					5.8	13	17.5
			6.72	10.31					4.59	11.02					3.8	8.9					5.7	13	17.5
			6.7	10.24					4.57	11					3.6	8.8					5.7	13	17.5
			6.57	10.23					4.55	10.97					3.1	8.7					5.7	13	17.4
			6.55	10.19					4.51	10.83					8	8.7					5.7	13	17.3
			6.48	10.17					4.51	10.82					8	8.6					5.7	13	17.2
			6.47	10.11					4.5	10.74					8	8.5					5.6	13	17.1
			6.45	10					4.49	10.6					7.9	14.8					5.6	12.9	17.1
			6.42	9.9					4.46	10.51					7.6	14.8					5.6	12.9	17.1
			6.41	9.81					4.4	10.46					7.5	14.6					5.5	12.9	17
			6.36	9.71					4.34	10.42					7.4	14.4					5.5	12.8	17
			6.34	9.62					4.31	10.35					7.3	14.4					5.5	12.8	16.9
			6.33	9.55					4.15	10.33					7.3	14.1					5.5	12.7	16.9
			6.23	9.53					4.13	10.29					7.1	14.1					5.3	12.7	16.7
			6.18	9.45					3.83	10.26					6.9	14					5.3	12.7	16.5
			6.15	9.42					3.81	10.2					6.9	13.9					5.3	12.6	16.2
			6.05	9.4					3.78	10.18					6.6	13.9					5.2	12.6	16.2
			6.02	9.35					3.59	10.08					6.6	13.8					5.2	12.5	16.1
			6	9.35					3.53	10.08					6.6	13.7					5.1	12.5	16.1
			5.98	9.35					3.49	10.04					6.2	13.4					5.1	12.4	16
			5.97	9.33					3.18	9.89					6.1	13.1					5	12.4	16
			5.96	9.3						9.81					6	12.9					5	12.4	16
			5.95	9.3						9.73					5.8	12.6					5	12.4	15.8
			5.92	9.28						9.7					5.8	12.5					5	12.3	15.8
			5.85	9.27						9.7					5.8	12.3					4.9	12.3	15.7
			5.82	9.16						9.64					5.3	12.3					4.9	12.3	15.7
			5.71	9.1						9.61					5.1	12.1					4.8	12.3	15.7
			5.63	9.08						9.53					5	12.1					4.8	12.3	15.6
			5.62	9.05						9.53					4.3	12.1					4.7	12.2	15.5
			5.61	9.01						9.48						11.8					4.7	12.2	15.4
			5.52	8.99						9.42						11.5					4.6	12.2	15.4
			5.43	8.97						9.31						11.4					4.5	12.2	15.3
			5.42	8.96						9.25						11.3					4.5	12.1	15.3
			5.39	8.95						9.19						11.1					4.4	12.1	15.3
			5.36	8.84						9.08						10.9					4.4	12.1	15.3
			5.3	8.84						9.02						10.8					4.4	12.1	15.2
			5.3	8.78						8.98						10.8					4.3	12.1	15
			5.22	8.74						8.95						10.8					4.3	12	15
			5.21	8.72						8.92						10.4					4.1	12	15
			5.18	8.69						8.81						10.3					4.1	12
			5.05	8.6						8.81						10.3					4	12
			5	8.56						8.81						10.2					4	12
			4.95	8.53						8.79						9.8					4	11.9
			4.93	8.49						8.75						9.7					3.9	11.9
			4.86	8.45						8.72						9.6					3.9	11.8
			4.8	8.39						8.7						9.5					3.8	11.8
			4.66	8.36						8.7						9.2					3.7	11.8
			4.61	8.36						8.61						9.1					3.6	11.7
			4.5	8.34						8.6						9.1					3.6	11.7
			4.45	8.33						8.55						9					3.5	11.7
			4.36	8.28						8.51						8.9					2.9	11.7
			4.35	8.26						8.49						8.4					2.7	11.7
			4.34	8.21						8.44						8.3					2.7	11.6
			4.33	8.18						8.41						8.1					2.6	11.6
			4.32	8.07						8.3						8.1					2	11.6
			4.25							8.15						14.9						11.6
			4.06							8.1						14.7						11.6
			4.02							8.04						14.5						11.5
			3.89							8.03						14.2						11.5
			3.87							8						13.9						11.5
			3.67													13.9						11.3
			3.63													13.8						11.2
			3.61													13.7						11.2
			3.58													13.3						11.2
			3.54													13.2						11.1
			3.47													13						11.1
			3.35													12.8						11.1
			3.27													12.5						11
			3.25													12.5						11
			3.23													12.4						11
			3.12													12.3						10.9
			3.11													12.1						10.9
			2.85													12.1						10.9
			2.82													12.1						10.9
			2.04													12.1						10.8
																12						10.8
Total yield			686.63	1009.7	206.4				367.57	1114.61	730.1	104.39				11.5						10.8
																11.5						10.8
																11.2						10.8
																11.2						10.7
																10.9						10.6
																10.9						10.6
																10.8						10.6
																10.7						10.6
																10.7						10.5
																10.4						10.5
																10.4						10.5
																10.4						10.5
																10.3						10.5
																10						10.4
																9.8						10.4
																9.8						10.4
																9.7						10.4
																9.7						10.4
																9.6						10.4
																9.6						10.3
																9.6						10.3
																9.5						10.3
																9.1						10.3
																8.9						10.3
																8.9						10.3
																8.8						10.2
																8.8						10.2
																8.7						10.1
																8.7						10.1
																8.7						10
																8.5						10
																8.4						10
																8.2						10
																						10
																						9.9
																						9.9
																						9.8
																						9.8
																						9.8
																						9.8
																						9.7
																						9.7
																						9.7
																						9.7
																						9.6
																						9.6
																						9.5
																						9.5
																						9.5
																						9.5
																						9.5
																						9.5
																						9.5
																						9.4
																						9.4
																						9.4
																						9.4
																						9.4
																						9.4
																						9.3
																						9.3
																						9.3
																						9.3
																						9.3
																						9.2
																						9.2
																						9.1
																						9.1
																						9
																						9
																						9
																						8.9
																						8.9
																						8.9
																						8.9
																						8.9
																						8.8
																						8.8
																						8.8
																						8.8
																						8.7
																						8.7
																						8.6
																						8.6
																						8.6
																						8.6
																						8.5
																						8.4
																						8.4
																						8.4
																						8.4
																						8.4
																						8.4
																						8.4
																						8.2
																						8.2
																						8.2
																						8.2
																						8.2
																						8.2
																						8.1
																						8
																						8
																						8
																						8
														Total yield	453.8	1711.5	511.9				541.3	2485	1473.2	85.9

## Sheet: Daughter corm yield 
	2022~2023								2023~2024
		LL			NL					LL			NL
		replicate-1	replicate-2	replicate-3	replicate-1	replicate-2	replicate-3			replicate-1	replicate-2	replicate-3	replicate-1	replicate-2	replicate-3
	Number of plants	50	50	50	50	27	60		Number of plants	45	48	52	45	52	77
	Total yield	608.25	676.07	654.73	770.86	472.3	1073.51		Total yield	822.2	904.5	950.5	1087.5	1280.8	1657.6
	yield per plant	12.165	13.5214	13.0946	15.4172	17.4926	17.8918		yield per plant	18.2711	18.8438	18.2788	24.1667	24.6308	21.5273
	yield per m2	535.26	594.942	576.162	678.357	769.674	787.241		yield per m2	803.929	829.125	804.269	1063.33	1083.75	947.2

## Sheet: Leaf morphology
2022~2023														2023~2024
	Length (cm)			Width (mm)			Thickness (mm)			Area (cm2)					Length (cm)			Width (mm)			Thickness (mm)			Area (cm2)
	NL	LL		NL	LL		NL	LL		NL	LL				NL	LL		NL	LL		NL	LL		NL	LL
Dec	13.3	17.8		1.8634	1.5621		0.7285	0.5934		2.23049	2.50248			Jan	27.6	27.8		2.2686	3.6346		0.9321	1.0474		5.6352	9.09377
Dec	16.7	22.6		1.7377	1.2926		0.6747	0.7193		2.61176	2.62915			Jan	30	27.7		2.5607	3.0068		1.0352	1.0752		6.91389	7.49595
Dec	17.2	15.7		1.8814	1.8295		0.6509	0.7131		2.91241	2.58508			Jan	29.6	27.8		2.9302	2.4067		1.425	0.8206		7.80605	6.02156
Dec	14.3	19.6		1.7563	1.7308		0.6757	0.6547		2.26036	3.05313			Jan	23.7	26		3.3403	2.4322		1.2343	1.0499		7.12486	5.69135
Dec	14.5	19.2		1.6522	1.9152		0.661	0.7407		2.15612	3.30947			Jan	28.1	27.8		2.6991	2.2797		1.0762	1.002		6.82602	5.70381
Dec	17.5	18.9		1.8928	1.7439		0.8837	0.5156		2.98116	2.96637			Jan	23	27.7		3.2772	3.0982		0.9363	1.1369		6.7838	7.72381
Dec	16.6	20.2		1.7488	1.7472		0.7221	0.8579		2.61271	3.17641			Jan	32	26.2		2.9827	3.1221		1.2012	0.7058		8.59018	7.36191
Dec	16.5	19.8		1.6584	1.6746		0.8163	0.7077		2.46272	2.98414			Jan	23.2	28.5		2.9521	2.761		1.2453	1.249		6.16398	7.08197
Dec	14.8	15.1		1.5693	1.6406		0.5947	0.7233		2.09031	2.22958			Jan	24.4	25		3.5377	2.6355		1.2058	0.9939		7.76879	5.92988
Dec	14.7	19.4		1.6327	1.7195		0.4987	0.5178		2.16006	3.00225			Jan	29.9	28.3		2.7099	2.7305		1.1573	1.0461		7.29234	6.95458
Dec	16.6	20.1		1.8448	1.7513		0.7645	0.8302		2.75613	3.1681			Jan	23.9	27.3		3.2513	2.8846		1.3766	1.1415		6.99355	7.08746
Dec	20.4	16.3		1.8455	1.6811		0.8626	0.8498		3.38834	2.46617			Jan	32	29.3		2.4383	3.0064		1.0588	0.8839		7.0223	7.92788
Dec	17.1	23.6		1.6694	1.7186		0.9177	0.5151		2.56921	3.65031			Jan	25.2	25.8		3.225	3.1675		1.2238	1.1188		7.3143	7.35494
Dec	12.3	19.1		1.6453	1.5973		0.6625	0.5688		1.82135	2.74576			Jan	23.6	27.5		3.0106	2.8826		1.1785	1.053		6.39451	7.13443
Dec	15.5	23.1		1.9462	1.5989		0.4114	0.7275		2.71495	3.32411			Jan	23	27.6		2.9866	2.9503		1.2282	0.964		6.18226	7.32855
Dec	16.1	19.7		1.7202	1.6844		0.4552	0.6007		2.49257	2.98644			Jan	22	28.5		2.612	3.0012		1.5656	1.1545		5.17176	7.69808
Dec	13.4	15.2		1.6179	1.6534		0.5748	0.6184		1.95119	2.26185			Jan	23.5	27.8		2.869	2.9287		1.0873	1.1544		6.06794	7.32761
Dec	19.4	16.9		1.5258	1.5988		0.7759	0.6275		2.66405	2.43177			Jan	25	31		3.1897	2.354		1.0444	1.083		7.17683	6.56766
Dec	13.9	15.5		1.8371	1.8689		0.798	0.607		2.29821	2.60712			Jan	22	34		2.8474	3.1019		1.0407	1.1647		5.63785	9.49181
Dec	17.8	18.2		1.7896	1.6745		0.7145	0.683		2.86694	2.74283			Jan	22	35		2.9977	2.3371		1.2762	0.981		5.93545	7.36186
Dec	14.1	13.5		1.7034	1.8481		0.7993	0.7781		2.16161	2.24544			Jan	23	31.5		3.3349	2.9093		1.2398	0.9621		6.90324	8.24787
Dec	11.5	15		1.3278	1.4872		0.7402	0.5646		1.37427	2.00772			Jan	23.5	32.5		3.1043	2.6013		1.0708	1.0373		6.56559	7.6088
Dec	15.2	15.1		1.8869	1.5444		0.6793	0.6198		2.58128	2.09884			Jan	24	32.5		3.1449	2.5072		1.3468	1.2289		6.79298	7.33356
Dec	17.9	15		1.7298	1.5937		0.7605	0.7594		2.78671	2.15149			Jan	23.6	32.6		3.6111	2.7538		1.2292	1.075		7.66998	8.07965
Dec	14.9	18.4		1.6629	1.8625		0.6852	0.838		2.22995	3.0843			Jan	22.4	28.7		3.1613	2.6317		1.3566	1.1274		6.37318	6.79768
Dec	12.5	17.5		1.6285	1.775		0.6321	0.7688		1.83206	2.79562			Jan	23.5	32.5		3.1208	3.329		1.1426	1.1113		6.60049	9.73733
Dec	15.1	21.1		1.8571	1.6187		0.5315	0.7632		2.5238	3.07391			Jan	23.8	30.5		3.5466	2.3877		1.4078	1.2798		7.59682	6.55424
Dec	15.7	18.1		1.7752	1.6467		0.6968	0.7992		2.50836	2.68247			Jan	23.6	30.8		2.8665	2.7919		1.0142	1.0934		6.08845	7.73915
Dec	15	21.8		1.6769	1.5263		0.7767	0.6172		2.26382	2.9946			Jan	21	31.2		3.0729	2.1617		1.0444	1.2078		5.80778	6.07005
Dec	14.6	20.9		1.7655	1.6922		0.5647	0.5359		2.31987	3.18303			Jan	23.1	29		3.288	2.3662		1.1787	1.1448		6.83575	6.17578
Jan	20.8	25.5		2.4227	2.7476		1.3436	1.12441		4.53529	6.30574			Feb	27.2	30.9		3.3783	3.1957		1.5213	1.1552		8.27008	8.88724
Jan	21.6	24.4		3.725	2.9081		1.2114	1.07018		7.2414	6.38619			Feb	28	31.2		2.7267	3.2087		1.068	1.2535		6.87128	9.01003
Jan	21.6	26.9		3.2325	2.5822		0.9282	1.0928		6.28398	6.25151			Feb	28.5	30.6		3.5552	3.3534		1.0733	1.2708		9.11909	9.23526
Jan	21.8	25.8		2.7107	2.8518		1.1818	1.13727		5.31839	6.62188			Feb	30.6	30.5		3.3895	3.6377		1.2977	1.0176		9.33468	9.98549
Jan	22.3	28.9		3.1373	3.1135		1.2394	1.22862		6.29656	8.09821			Feb	32.2	31.7		3.1451	3.0035		0.9995	1.1314		9.1145	8.56899
Jan	22.1	20.5		2.9252	1.775		1.2291	1.01721		5.81822	3.27487			Feb	31.8	32.8		2.9173	2.9413		1.0504	1.1245		8.34931	8.68272
Jan	26.6	22.7		2.514	3.1602		1.1868	1.14159		6.01852	6.45629			Feb	28.2	35.7		2.9711	2.642		1.4846	1.1792		7.54065	8.48875
Jan	25.7	29.2		2.4475	2.5577		1.4419	1.11803		5.66107	6.72164			Feb	34.7	34.9		3.3796	2.7549		1.1947	1.4528		10.5545	8.65314
Jan	26.1	29.4		2.9425	2.4821		1.179	1.15064		6.91193	6.56764			Feb	35.9	32.8		3.2469	3.4023		1.1408	1.2307		10.4907	10.0436
Jan	20.1	20.9		3.3896	1.9373		1.115	1.10909		6.13179	3.64406			Feb	37	37.1		3.0577	3.0736		1.223	1.1051		10.1821	10.2628
Jan	24.6	24.9		3.0816	3.0955		1.069	1.16396		6.82266	6.93702			Feb	37.9	31.2		3.038	3.3237		1.2192	1.0012		10.3626	9.33295
Jan	23.4	30.1		3.1331	2.73		1.1215	1.0166		6.59831	7.39557			Feb	37.5	35.5		3.1791	3.2009		1.402	1.2299		10.7295	10.2269
Jan	26.7	30.4		2.6854	3.0855		1.0172	1.24834		6.45302	8.44193			Feb	32.8	35.2		2.9096	2.6867		1.042	1.0318		8.58914	8.51147
Jan	26.4	21.3		3.3088	2.4298		1.115	0.95173		7.86171	4.65793			Feb	33.1	35.2		2.8667	2.9611		1.1671	1.0494		8.5399	9.38076
Jan	25.7	28.1		2.5334	3.049		1.3391	1.15315		5.85975	7.71092			Feb	32.8	37.2		3.4851	2.8026		1.5334	1.0422		10.288	9.3831
Jan	24.2	28.7		3.3064	3.1808		1.0733	1.00334		7.20134	8.21601			Feb	32.5	36.2		3.2817	3.2574		1.3424	1.2798		9.59897	10.6126
Jan	20.2	31.5		3.2392	2.4049		1.2114	1.00153		5.88887	6.81789			Feb	31	36.5		3.0774	2.875		1.529	1.278		8.58595	9.44437
Jan	24.1	24.4		2.9486	2.4459		1.3272	1.236		6.39551	5.3712			Feb	31.5	36.5		3.027	2.8974		1.1787	0.9246		8.58155	9.51796
Jan	22.7	21.6		3.0015	3.0474		1.3465	1.02727		6.13206	5.92415			Feb	28.5	36.5		3.3085	2.9408		1.5125	1.2798		8.4863	9.66053
Jan	19.9	24.7		3.3222	2.8337		1.1244	1.06833		5.95006	6.29932			Feb	28.3	38.2		3.4416	2.8131		1.3007	1.1245		8.76576	9.67144
Jan	20.9	23.6		3.2383	2.3557		1.0157	1.05908		6.09124	5.00351			Feb	30.4	37.7		2.9354	2.6493		1.3291	1.0356		8.03125	8.98907
Jan	18.8	21.8		3.1922	3.1061		1.1744	1.2381		5.4012	6.09417			Feb	33.5	36.8		2.9939	2.5453		1.0196	1.015		9.02661	8.43003
Jan	24.7	27.5		3.1859	2.2466		1.4392	1.14834		6.54118	5.56034			Feb	29	36.6		3.9774	2.8762		1.4248	0.9862		10.381	9.4742
Jan	21.2	26.9		3.4638	2.4809		1.293	1.25629		6.60893	6.00626			Feb	30.2	36.7		3.0749	2.8821		1.059	1.1799		8.35758	9.51958
Jan	19.4	21.1		2.9863	3.4203		1.1909	1.06441		5.21408	6.49515			Feb	29.2	36.6		2.9493	3.1109		1.1505	1.3618		7.75076	10.2473
Jan	19.7	20.2		3.0789	2.8678		1.3514	1.25392		5.45889	5.21366			Feb	29.2	38.1		2.9143	2.5649		1.2319	1.467		7.65878	8.79504
Jan	24.3	21.6		3.213	2.2681		1.1961	1.02663		7.02683	4.40919			Feb	30.3	37.2		3.2029	2.9379		1.1967	1.05		8.73431	9.83609
Jan	23.7	21.7		2.4617	2.1261		1.288	1.18182		5.25081	4.15227			Feb	28.5	35.9		3.0785	2.4124		1.3036	1.2191		7.89635	7.79446
Jan	24.7	22.4		2.6556	2.56		1.1528	1.28372		5.9034	5.16096			Feb	28.6	34.5		3.0457	3.1067		1.4718	1.0939		7.83963	9.6463
Jan	21.6	22.9		3.4875	2.9238		1.0851	1.3499		6.7797	6.02595			Feb	29	36.2		3.0938	2.9927		1.2947	1.1188		8.07482	9.75022
Feb	27.4	30.6		3.4116	3.0935		1.3638	1.05369		8.41301	8.5195			Mar	34	34.5		3.6193	4.014		1.0189	1.2963		11.0751	12.4635
Feb	25.9	36.1		3.1249	3.2216		1.246	1.15473		7.28414	10.467			Mar	34.6	40.7		3.6233	3.5612		1.1418	1.2573		11.283	13.0447
Feb	31	34.2		2.7301	3.4561		1.3675	1.09622		7.61698	10.6379			Mar	36.1	40.6		3.4351	2.7447		1.2929	1.2295		11.1606	10.0291
Feb	24	32.8		3.2489	3.4279		1.3284	1.11936		7.01762	10.1192			Mar	34.6	40.5		3.3095	3.3373		1.091	1.1144		10.3058	12.1645
Feb	32.3	34.9		2.4659	3.1103		1.4042	1.06019		7.16837	9.76945			Mar	35.8	40.6		3.3183	3.3459		1.1443	1.3336		10.6916	12.2259
Feb	31.3	30.8		3.4433	2.7874		1.4006	1.50084		9.69978	7.72667			Mar	35.4	41.7		3.7718	3.3593		1.0922	1.3363		12.017	12.6075
Feb	28.3	30.6		2.8647	2.3162		1.2994	1.24274		7.29639	6.37881			Mar	36.2	39.9		3.4034	3.5441		1.0733	1.2087		11.0883	12.7269
Feb	25.9	29.1		3.1236	3.3145		1.2759	1.63831		7.28111	5.41923			Mar	34.9	39.8		3.4803	2.9874		1.2856	1.2132		10.9316	10.7009
Feb	29	37		3.2097	3.1256		1.2599	1.20431		8.37732	10.4082			Mar	34.8	42.2		3.5917	3.684		1.292	1.2739		11.2492	13.9918
Feb	22.1	36.2		3.466	2.9323		1.2535	1.20991		6.89387	9.55343			Mar	32.6	38.7		3.3538	3.3379		1.2629	1.3454		9.84005	11.6259
Feb	29.8	27		2.3478	2.9293		1.3938	1.1515		6.2968	7.1182			Mar	32.1	38.3		3.6492	3.2249		1.5742	1.3373		10.5425	11.1162
Feb	22.3	32.2		2.9003	3.0229		1.165	1.1202		5.8209	8.76036			Mar	33	38.1		3.5815	3.7048		1.3918	1.2322		10.6371	12.7038
Feb	31.1	34.1		3.1774	3.2514		1.6175	1.4699		8.89354	9.97855			Mar	30.5	39.2		3.8042	3.8805		1.2929	1.3096		10.4425	13.6904
Feb	25.9	30.1		3.6396	2.7834		1.6514	1.3263		8.48391	7.54023			Mar	32.2	39.7		4.0163	4.0242		1.2128	1.3576		11.6392	14.3785
Feb	25.5	37.6		2.6339	2.5126		1.3038	1.18		6.0448	8.50264			Mar	30.7	40.2		3.8855	3.5549		1.3666	1.2873		10.7356	12.8616
Feb	28.1	27.3		3.2721	3.2819		1.2525	1.2369		8.27514	8.06363			Mar	32.9	38.5		3.7065	3.2863		1.2536	1.3242		10.9749	11.387
Feb	31.3	36.6		2.6722	2.9496		1.372	1.3396		7.52759	9.71598			Mar	33.1	38.6		4.0462	3.1462		1.5642	1.0741		12.0536	10.9299
Feb	33.7	36.9		3.2092	2.5142		1.4805	1.2837		9.7335	8.34966			Mar	36.1	38.5		4.0276	3.3119		1.2557	1.292		13.0857	11.4757
Feb	24.9	34.6		3.0893	2.8552		1.1541	1.11		6.92312	8.89109			Mar	32.6	40.1		3.2593	3.5165		1.5403	1.1467		9.56279	12.691
Feb	30.2	36.1		3.0609	2.0692		1.5811	1.1684		8.31953	10.441			Mar	33.9	43.7		4.1326	3.8832		1.2941	1.2385		12.6086	15.2726
Feb	23.2	26.1		3.9498	3.0074		1.2291	1.3152		8.24718	7.06438			Mar	35.7	43.5		3.7657	2.9221		1.292	1.3532		12.0992	11.44
Feb	34.7	28.5		3.1779	2.8011		1.106	1.6252		9.92458	7.18482			Mar	36.8	37.6		3.6411	3.8342		1.3287	1.2832		12.0593	12.9749
Feb	23.2	29.5		4.064	3.0025		1.3852	1.228		8.48563	7.97164			Mar	33.6	37.8		4.0848	3.6534		1.6474	1.0825		12.3524	12.4289
Feb	26.6	30.7		3.1793	2.4572		1.3238	1.1364		7.61124	6.78924			Mar	34.5	40.2		3.9175	2.6312		1.4392	1.2941		12.1638	9.51968
Feb	25.1	33.5		2.9025	3.4424		1.1365	1.0032		6.55675	10.3788			Mar	37.2	37.8		3.5676	2.9734		1.4004	1.1225		11.9443	10.1155
Feb	26.6	31.7		2.7918	3.2136		1.2784	1.1049		6.68357	9.45627			Mar	31.9	43.2		3.4545	3.3757		1.1454	1.2508		9.91787	13.1247
Feb	26.4	33.2		3.5681	2.1173		1.1223	1.0384		8.47781	6.32649			Mar	36.7	41.7		3.3306	2.9324		1.5404	1.1981		11.001	11.0053
Feb	26.4	33.1		3.0566	2.1089		1.5312	1.3703		7.26248	6.28241			Mar	35.5	43.2		3.7157	2.537		1.494	1.1163		11.8717	9.86386
Feb	26.5	30.9		3.4742	2.8042		1.128	1.0764		8.28597	7.79848			Mar	33.7	43.3		3.3993	3.5149		1.6473	1.3122		10.3101	13.6976
Feb	28.3	29.9		2.7783	2.6284		1.3825	1.0835		7.07633	7.07302			Mar	32.9	40.2		3.5537	3.0321		1.6495	1.2215		10.5225	10.9701
Mar	30.3	50.5		3.4315	3.1589		2.0225	1.3772		9.3577	14.3572
Mar	30.3	47		3.4574	3.461		2.1166	1.905		9.42833	14.64
Mar	38.4	49.6		3.7341	3.1595		2.0866	1.3413		12.905	14.104
Mar	39.3	49.1		3.7373	3.474		1.9972	1.4035		13.2188	15.3516
Mar	29.4	51.2		3.75	3.3732		1.935	1.447		9.9225	15.5437
Mar	31	48.2		2.7893	3.1417		2.4263	1.4677		7.78215	13.6287
Mar	40	37.2		3.0051	3.0749		2.075	1.3064		10.8184	10.2948
Mar	41.2	37		3.1115	3.4788		2.0915	1.3001		11.5374	11.5844
Mar	39	36.4		3.8214	3.6297		2.4548	1.3143		13.4131	11.8909
Mar	33.5	33		4.1793	3.8233		1.9344	2.0265		12.6006	11.3552
Mar	32.4	36.5		4.2038	3.3807		2.5456	1.1966		12.2583	11.1056
Mar	38	36		4.3643	3.4451		2.4465	1.6829		14.9259	11.1621
Mar	30.6	37.6		3.6157	3.049		2.2289	1.6008		9.95764	10.3178
Mar	39.9	43.5		3.1432	3.9069		1.4884	1.687		11.2872	15.2955
Mar	37.1	40		4.18	3.1292		1.9609	1.4605		13.957	11.2651
Mar	37.6	40.5		3.2121	3.4728		1.9094	0.9836		10.8697	12.6584
Mar	34.6	36.6		4.2433	4.6515		2.667	1.4065		13.2136	15.322
Mar	34	36		4.3668	3.7554		1.813	1.9936		13.3624	12.1675
Mar	38.6	39.3		4.3778	3.0273		2.3104	1.3322		15.2085	10.7076
Mar	35.5	40.6		4.3937	3.8917		2.0892	1.0874		14.0379	14.2203
Mar	34.6	41		4.4486	3.3342		1.9206	1.1993		13.8529	12.3032
Mar	35.5	39.9		3.8807	3.5192		1.8323	1.4217		12.3988	12.6374
Mar	30.2	36.5		3.924	3.7168		2.2268	2.0582		10.6654	12.2097
Mar	34.5	35		3.9508	3.8489		2.1611	2.1609		12.2672	12.124
Mar	37	38.7		3.9584	3.687		1.8828	1.5551		13.1815	12.8418
Mar	34.6	35		4.1389	3.9045		2.0105	1.6085		12.8885	12.2992
Mar	30.5	41.1		3.847	4.0252		2.1949	1.9304		10.56	14.8892
Mar	34.6	45.4		4.0933	3.0806		2.4922	1.4615		12.7465	12.5873
Mar	35	45.1		3.4315	3.6932		2.5508	1.7487		10.8092	14.9907
Mar	32.6	43		3.8339	3.7638		2.2793	1.2517		11.2487	14.5659

## Sheet: Leaf photosynthetic capacity
		Leaf photosynthetic capacity							Chlorophyll fluorescence parameters									Chlorophyll fluorescence parameters
	Treatment								Treatment									Treatment
				Dec	Jan	Feb	Mar				Y(Ⅱ)	ETR	qP	Fv/Fm	NPQ					LCP	LSP	Pnmax	Rd	α
	LL	Chl a (mg g-1)	replicate 1	1.30168	0.735658	0.678256	0.364805		LL		0.291333	21.4	0.507333	0.809	0.483667			LL	replicate 1	25.9859	1250.96	7.3903	1.0419	0.044
			replicate 2	1.42529	0.728667	0.696637	0.399844				0.281667	20.7	0.484	0.821	0.501				replicate 2	22.2527	1244.68	8.3397	1.0781	0.0529
			replicate 3	1.28019	0.72243	0.693778	0.465423				0.301333	22.1667	0.504333	0.827	0.480333				replicate 3	21.4237	915.384	8.2673	1.022	0.0514
		Chl b (mg g-1)	replicate 1	1.78069	0.331446	0.489807	0.674733		NL		0.375667	27.6333	0.571	0.831	0.3845			NL	replicate 1	24.3933	2019.93	14.4336	1.0802	0.0465
			replicate 2	1.91638	0.319374	0.463065	0.801978				0.340667	25.6333	0.627667	0.794	0.456667				replicate 2	25.4457	1891.2	13.8342	1.0502	0.0433
			replicate 3	1.60775	0.315898	0.470994	0.921015				0.394667	29.2667	0.613	0.831	0.382				replicate 3	27.9315	1834.93	13.0558	1.0909	0.0412
		Total Chl (mg g-1)	replicate 1	3.08236	1.0671	1.16806	1.03954
			replicate 2	3.34167	1.04804	1.1597	1.20182
			replicate 3	2.88793	1.03833	1.16477	1.38644
		Ratio of Chl a to b	replicate 1	0.730996	2.21954	1.38474	0.540666
			replicate 2	0.743741	2.28155	1.5044	0.498572
			replicate 3	0.796261	2.28691	1.47301	0.505337
		Rubisco activity (U g-1)	replicate 1	361.812	781.813	554.235	591.136
			replicate 2	371.364	943.252	567.303	644.663
			replicate 3	350.37	843.239	607.902	590.696
		Net Photosynthetic Rate (μmol m−2 s−1)	replicate 1	27.5574	45.6206	50.5705	31.4772
			replicate 2	26.6299	46.6687	44.1819	32.1011
			replicate 3	28.3702	48.1474	46.7101	30.8567
	NL	Chl a (mg g-1)	replicate 1	0.679563	0.549096	0.585862	0.265618
			replicate 2	0.694854	0.65528	0.414423	0.30757
			replicate 3	0.59364	0.642381	0.468848	0.307605
		Chl b (mg g-1)	replicate 1	0.601584	0.232085	0.277947	0.168604
			replicate 2	0.688092	0.311383	0.211364	0.20083
			replicate 3	0.629505	0.310998	0.245919	0.184555
		Total Chl (mg g-1)	replicate 1	1.28115	0.781181	0.863809	0.434222
			replicate 2	1.38295	0.966663	0.625787	0.5084
			replicate 3	1.22315	0.953379	0.714766	0.492161
		Ratio of Chl a to b	replicate 1	1.12962	2.36592	2.10782	1.5754
			replicate 2	1.00983	2.10442	1.9607	1.53149
			replicate 3	0.943026	2.06555	1.90652	1.66674
		Rubisco activity (U g-1)	replicate 1	471.407	1121.57	721.534	723.424
			replicate 2	540.383	1170.92	791.686	799.382
			replicate 3	474.882	1026.89	787.5	667.636
		Net Photosynthetic Rate (μmol m−2 s−1)	replicate 1	43.8995	56.7971	56.8027	43.713
			replicate 2	44.1945	57.0366	58.4059	43.0453
			replicate 3	42.1262	56.8366	58.6441	44.1645

## Sheet: Carbohydrate in different organ
									Carbohydrate concentration in different organs (mg g-1)
		2022~2023									2023~2024
		Carbohydrate	Treatment									Carbohydrate	Treatment
						Dec	Jan	Feb	Mar							Jan	Feb	Mar
		Sucrose	LL	Mother corm	replicate 1	121.954	197.245	181.968	109.284			Sucrose	LL	Mother corm	replicate 1	81.3609	57.0052	34.9096
					replicate 2	121.706	180.942	153.011	106.49						replicate 2	84.7203	54.6289	33.7095
					replicate 3	133.619	197.645	169.07	100.932						replicate 3	64.8588	62.1259	35.1013
				Leaf	replicate 1	61.331	108.174	96.6408	83.9698					Leaf	replicate 1	71.6717	102.526	92.8571
					replicate 2	52.5074	102.348	102.526	82.2014						replicate 2	64.4368	99.6035	85.7143
					replicate 3	50.3614	101.255	99.6035	80.3774						replicate 3	69.8903	103.926	84.5014
				Daughter corm	replicate 1			11.3189	71.5517					Daughter corm	replicate 1		11.3528	65.4756
					replicate 2			9.5626	77.3275						replicate 2		17.5548	61.4404
					replicate 3			10.4932	62.8406						replicate 3		19.8391	55.0639
			NL	Mother corm	replicate 1	97.3798	143.215	138.078	102.729				NL	Mother corm	replicate 1	58.9675	40.5088	37.729
					replicate 2	106.168	159.998	149.005	111.201						replicate 2	54.8242	51.1264	36.9137
					replicate 3	90.1713	138.66	139.424	108.078						replicate 3	58.4983	48.7048	33.0778
				Leaf	replicate 1	51.9503	129.745	107.356	72.9001					Leaf	replicate 1	74.7985	107.356	72.9001
					replicate 2	53.4396	114.284	106.241	69.9985						replicate 2	75.1781	106.241	70.5765
					replicate 3	58.3605	126.646	111.844	67.2393						replicate 3	62.1993	111.844	70.2091
				Daughter corm	replicate 1			21.1997	47.4065					Daughter corm	replicate 1		9.24683	48.2779
					replicate 2			19.8678	41.5073						replicate 2		6.18989	47.0045
					replicate 3			20.3645	48.4901						replicate 3		8.39358	42.2076
		Glucose	LL	Mother corm	replicate 1	91.8552	82.2884	71.2265	47.1881			Glucose	LL	Mother corm	replicate 1	126.646	108.889	73.7697
					replicate 2	89.1679	80.83	56.9301	56.1937						replicate 2	138.078	93.208	76.7813
					replicate 3	91.2824	74.725	61.6547	47.7941						replicate 3	134.036	112.243	71.4489
				Leaf	replicate 1	91.6147	95.5333	118.697	142.236					Leaf	replicate 1	89.598	169.565	217.991
					replicate 2	84.3356	99.9181	109.995	130.25						replicate 2	90.0732	164.107	216.963
					replicate 3	97.3135	110.057	119.103	164.107						replicate 3	114.367	161.855	225.141
				Daughter corm	replicate 1			10.8591	33.7889					Daughter corm	replicate 1		19.7001	37.2832
					replicate 2			10.2882	33.2249						replicate 2		20.4683	43.5657
					replicate 3			13.7914	31.2384						replicate 3		18.9713	39.4712
			NL	Mother corm	replicate 1	51.2376	58.9131	62.163	67.8079				NL	Mother corm	replicate 1	111.75	99.9835	81.3609
					replicate 2	62.3081	71.943	60.2391	84.0977						replicate 2	107.804	87.3643	68.4497
					replicate 3	48.1202	60.1475	54.1264	85.7378						replicate 3	114.257	87.9922	67.6894
				Leaf	replicate 1	90.9419	112.75	137.218	188.478					Leaf	replicate 1	112.774	170.451	214.933
					replicate 2	88.9567	104.165	141.932	180.451						replicate 2	94.757	168.885	226.74
					replicate 3	87.2479	108.889	125.568	178.885						replicate 3	112.288	174.809	219.228
				Daughter corm	replicate 1			12.8821	43.4812					Daughter corm	replicate 1		13.2549	58.4377
					replicate 2			12.9568	48.7043						replicate 2		8.5903	51.6388
					replicate 3			11.7037	45.3609						replicate 3		10.9568	51.2614
		Starch	LL	Mother corm	replicate 1	214.933	112.487	54.6528	55.9434			Starch	LL	Mother corm	replicate 1	109.477	31.4003	33.8198
					replicate 2	219.228	107.945	53.3007	32.3007						replicate 2	102.662	39.4305	37.3886
					replicate 3	197.557	104.197	64.4697	44.2777						replicate 3	97.8508	33.9892	39.4916
				Daughter corm	replicate 1								NL		replicate 1	118.03	56.0015	44.1378
					replicate 2										replicate 2	123.413	64.7044	42.3115
					replicate 3										replicate 3	131.426	54.0741	32.1407
			NL	Mother corm	replicate 1	241.22	150.774	103.365	87.5754				LL	Daughter corm	replicate 1			146.045
					replicate 2	267.288	151.639	104.68	98.9903						replicate 2			170.288
					replicate 3	261.855	132.515	84.9765	88.5086						replicate 3			171.107
				Daughter corm	replicate 1								NL		replicate 1			237.406
					replicate 2										replicate 2			222.669
					replicate 3										replicate 3			209.706

## Sheet: Enzyme activity
		Carbohydrate concentration in different organs (U g-1)
		Treatment									Treatment
					Dec	Jan	Feb	Mar				INV	SUS	AGPase
		LL	α-Amylase	replicate 1	11.5359	10.6083	12.1972	2.27958			CK	749.874	339.657	0.8259
				replicate 2	11.3752	10.0734	10.5012	2.13592				777.522	385.545	0.7936
				replicate 3	11.2725	10.0205	10.4606	2.18565				793.486	361.91	0.8085
			SS	replicate 1	279.616	322.464	962.288	642.292			25 μM (GA3)	650.775	324.233	0.8179
				replicate 2	267.622	337.041	1019.47	601.12				678.284	293.411	0.7632
				replicate 3	270.698	320.911	1049.04	520.833				680.493	283.119	0.7927
			SPS	replicate 1	138.095	646.998	926.383	621.891			50 μM (GA3)	567.936	242.915	0.6444
				replicate 2	128.571	731.605	819.156	622.576				509.813	244.042	0.7088
				replicate 3	130.959	705.158	909.735	564.653				559.486	258.616	0.6781
			SUS	replicate 1				704.376			100 μM (GA3)	496.382	209.432	0.637
				replicate 2				673.071				504.791	220.987	0.5531
				replicate 3				738.736				438.891	228.607	0.5983
			INV	replicate 1				346.005
				replicate 2				350.616
				replicate 3				377.314
			AGP	replicate 1				1.7756
				replicate 2				1.8313
				replicate 3				1.6873
		NL	α-Amylase	replicate 1	12.7808	14.5231	15.0875	2.55162
				replicate 2	12.6089	14.6843	14.3957	2.80462
				replicate 3	13.2208	13.6154	13.4147	2.49791
			SS	replicate 1	481.205	522.934	1394.68	686.994
				replicate 2	527.552	562.349	1290.3	778.777
				replicate 3	451.722	543.478	1392.07	499.293
			SPS	replicate 1	343.833	1049.48	1235.45	319.97
				replicate 2	286.836	875.604	1308.03	322.061
				replicate 3	354.116	1176.47	1290.45	362.319
			SUS	replicate 1				861.576
				replicate 2				888.28
				replicate 3				867.622
			INV	replicate 1				408.47
				replicate 2				409.497
				replicate 3				449.696
			AGP	replicate 1				2.0863
				replicate 2				2.1047
				replicate 3				2.0619

## Sheet: Phytohormones
	Phytohormones concentration in leaves and daughter corms (ng g-1)
Treatment	Organ
			IAA	GA1	ABA	GA3	GA4	GA1/ABA
LL	Leaves	replicate 1	12.5031	3.6599	2.4153	2.0841
		replicate 2	11.8336	3.8611	2.5397	2.2072
		replicate 3	11.1121	3.774	2.3616	1.4922
	Daughter corms	replicate 1	4.0165	0.4456	18.1642		0.3381	0.0245318
		replicate 2	4.0519	0.4518	17.8742		0.3051	0.0252767
		replicate 3	3.8036	0.4567	16.7432		0.3387	0.0272767
NL	Leaves	replicate 1	10.1056	3.1891	7.9346	2.8697
		replicate 2	9.9879	3.0913	8.1036	2.8433
		replicate 3	7.8621	3.1513	8.0881	2.7907
	Daughter corms	replicate 1	2.6258	0.3285	45.9375		0.333	0.00715102
		replicate 2	2.2119	0.3475	44.2728		0.3971	0.00784906
		replicate 3	1.8324	0.338	42.8472		0.3685	0.0078885

## Sheet: KEGG pathways
Leaves(LL vs NL)									Daughter corms(LL vs NL)
PathwayEntry	PathwayDefinition	S gene number	TS gene number	B gene number	TB gene number	pvalue			PathwayEntry	PathwayDefinition	S gene number	TS gene number	B gene number	TB gene number	pvalue
map00941	Flavonoid biosynthesis	40	1583	101	13920	2.28484e-13			map03010	Ribosome	170	888	1062	13920	0
map00940	Phenylpropanoid biosynthesis	76	1583	354	13920	2.53221e-08			map04016	MAPK signaling pathway - plant	59	888	431	13920	1.91572e-08
map00710	Carbon fixation in photosynthetic organisms	59	1583	283	13920	2.50108e-06			map00190	Oxidative phosphorylation	55	888	483	13920	1.92886e-05
map00040	Pentose and glucuronate interconversions	47	1583	211	13920	4.04467e-06			map00906	Carotenoid biosynthesis	17	888	88	13920	3.43718e-05
map00051	Fructose and mannose metabolism	42	1583	184	13920	6.82287e-06			map00196	Photosynthesis - antenna proteins	12	888	57	13920	0.000206588
map00945	Stilbenoid, diarylheptanoid and gingerol biosynthesis	18	1583	54	13920	1.58921e-05			map00942	Anthocyanin biosynthesis	4	888	9	13920	0.00159945
map00073	Cutin, suberine and wax biosynthesis	20	1583	67	13920	3.43371e-05			map00591	Linoleic acid metabolism	9	888	50	13920	0.00394618
map04016	MAPK signaling pathway - plant	74	1583	431	13920	0.000177339			map04075	Plant hormone signal transduction	50	888	536	13920	0.00432293
map00460	Cyanoamino acid metabolism	34	1583	161	13920	0.000248279			map04626	Plant-pathogen interaction	54	888	593	13920	0.00507025
map00030	Pentose phosphate pathway	37	1583	181	13920	0.000269196			map00500	Starch and sucrose metabolism	44	888	491	13920	0.0139602
map00500	Starch and sucrose metabolism	81	1583	491	13920	0.000337858			map04712	Circadian rhythm - plant	22	888	209	13920	0.0142444
map00905	Brassinosteroid biosynthesis	11	1583	33	13920	0.000711665			map00010	Glycolysis / Gluconeogenesis	36	888	390	13920	0.0163173
map00591	Linoleic acid metabolism	14	1583	50	13920	0.00102244			map00941	Flavonoid biosynthesis	12	888	101	13920	0.0269467
map02010	ABC transporters	39	1583	209	13920	0.00122085			map04070	Phosphatidylinositol signaling system	22	888	236	13920	0.0474341
map00010	Glycolysis / Gluconeogenesis	64	1583	390	13920	0.00155666			map00592	alpha-Linolenic acid metabolism	11	888	103	13920	0.0636359
map00906	Carotenoid biosynthesis	19	1583	88	13920	0.00417996			map00710	Carbon fixation in photosynthetic organisms	24	888	283	13920	0.0940046
map00630	Glyoxylate and dicarboxylate metabolism	35	1583	197	13920	0.00483854			map00520	Amino sugar and nucleotide sugar metabolism	31	888	381	13920	0.0969785
map03010	Ribosome	147	1583	1062	13920	0.00569188			map00920	Sulfur metabolism	7	888	62	13920	0.0986567
map04145	Phagosome	58	1583	370	13920	0.00687195			map04145	Phagosome	30	888	370	13920	0.104493
map04712	Circadian rhythm - plant	36	1583	209	13920	0.00714592			map00195	Photosynthesis	16	888	180	13920	0.111883
map00902	Monoterpenoid biosynthesis	5	1583	12	13920	0.00752642			map00030	Pentose phosphate pathway	16	888	181	13920	0.115896
map00910	Nitrogen metabolism	16	1583	80	13920	0.0168921			map00944	Flavone and flavonol biosynthesis	4	888	32	13920	0.14422
map00604	Glycosphingolipid biosynthesis - ganglio series	13	1583	61	13920	0.0179972			map00330	Arginine and proline metabolism	12	888	141	13920	0.188944
map04626	Plant-pathogen interaction	83	1583	593	13920	0.0255973			map00040	Pentose and glucuronate interconversions	17	888	211	13920	0.190986
map00052	Galactose metabolism	31	1583	198	13920	0.0403366			map00945	Stilbenoid, diarylheptanoid and gingerol biosynthesis	5	888	54	13920	0.260389
map00670	One carbon pool by folate	11	1583	55	13920	0.0430436			map00333	Prodigiosin biosyntheses	2	888	17	13920	0.296205
map04075	Plant hormone signal transduction	74	1583	536	13920	0.0435778			map00908	Zeatin biosynthesis	2	888	19	13920	0.34422
map00520	Amino sugar and nucleotide sugar metabolism	54	1583	381	13920	0.0512011			map00062	Fatty acid elongation	5	888	61	13920	0.349093
map00195	Photosynthesis	28	1583	180	13920	0.0528693			map00232	Caffeine metabolism	1	888	7	13920	0.369684
map00402	Benzoxazinoid biosynthesis	3	1583	8	13920	0.0529994			map00910	Nitrogen metabolism	6	888	80	13920	0.40275
map00950	Isoquinoline alkaloid biosynthesis	11	1583	59	13920	0.0665246			map00402	Benzoxazinoid biosynthesis	1	888	8	13920	0.409914
map00942	Anthocyanin biosynthesis	3	1583	9	13920	0.0729464			map00943	Isoflavonoid biosynthesis	1	888	8	13920	0.409914
map00592	alpha-Linolenic acid metabolism	17	1583	103	13920	0.0731286			map00270	Cysteine and methionine metabolism	17	888	248	13920	0.415394
map00531	Glycosaminoglycan degradation	13	1583	75	13920	0.079349			map00480	Glutathione metabolism	13	888	188	13920	0.42312
map00480	Glutathione metabolism	28	1583	188	13920	0.0820677			map00072	Synthesis and degradation of ketone bodies	2	888	23	13920	0.43646
map00904	Diterpenoid biosynthesis	12	1583	69	13920	0.0876721			map00901	Indole alkaloid biosynthesis	2	888	23	13920	0.43646
map00270	Cysteine and methionine metabolism	35	1583	248	13920	0.104203			map00730	Thiamine metabolism	4	888	56	13920	0.483155
map00121	Secondary bile acid biosynthesis	1	1583	1	13920	0.113721			map00950	Isoquinoline alkaloid biosynthesis	4	888	59	13920	0.524594
map00860	Porphyrin and chlorophyll metabolism	17	1583	111	13920	0.124215			map00514	Other types of O-glycan biosynthesis	2	888	28	13920	0.541034
map00260	Glycine, serine and threonine metabolism	23	1583	161	13920	0.147961			map00603	Glycosphingolipid biosynthesis - globo and isoglobo series	1	888	12	13920	0.546767
map00603	Glycosphingolipid biosynthesis - globo and isoglobo series	3	1583	12	13920	0.148158			map01040	Biosynthesis of unsaturated fatty acids	5	888	79	13920	0.572922
map00450	Selenocompound metabolism	12	1583	78	13920	0.171541			map00563	Glycosylphosphatidylinositol(GPI)-anchor biosynthesis	3	888	47	13920	0.584179
map00232	Caffeine metabolism	2	1583	7	13920	0.184642			map00904	Diterpenoid biosynthesis	4	888	69	13920	0.649513
map00360	Phenylalanine metabolism	19	1583	137	13920	0.210962			map00360	Phenylalanine metabolism	8	888	137	13920	0.652927
map03060	Protein export	19	1583	139	13920	0.229819			map00960	Tropane, piperidine and pyridine alkaloid biosynthesis	3	888	54	13920	0.678363
map01051	Biosynthesis of ansamycins	3	1583	15	13920	0.239035			map00900	Terpenoid backbone biosynthesis	6	888	108	13920	0.694159
map00562	Inositol phosphate metabolism	26	1583	198	13920	0.245702			map00052	Galactose metabolism	11	888	198	13920	0.725142
map00600	Sphingolipid metabolism	18	1583	133	13920	0.250856			map00590	Arachidonic acid metabolism	2	888	41	13920	0.746166
map00072	Synthesis and degradation of ketone bodies	4	1583	23	13920	0.261779			map04130	SNARE interactions in vesicular transport	3	888	63	13920	0.774917
map00901	Indole alkaloid biosynthesis	4	1583	23	13920	0.261779			map00053	Ascorbate and aldarate metabolism	9	888	172	13920	0.775952
map00563	Glycosylphosphatidylinositol(GPI)-anchor biosynthesis	7	1583	47	13920	0.283072			map00220	Arginine biosynthesis	4	888	83	13920	0.784129
map00561	Glycerolipid metabolism	26	1583	204	13920	0.297522			map03060	Protein export	7	888	139	13920	0.791173
map00650	Butanoate metabolism	8	1583	56	13920	0.302005			map00750	Vitamin B6 metabolism	1	888	24	13920	0.794725
map00515	Mannose type O-glycan biosyntheis	1	1583	3	13920	0.303856			map00630	Glyoxylate and dicarboxylate metabolism	10	888	197	13920	0.814344
map04146	Peroxisome	29	1583	230	13920	0.304824			map04933	AGE-RAGE signaling pathway in diabetic complications	3	888	69	13920	0.825058
map00965	Betalain biosynthesis	3	1583	19	13920	0.369127			map00640	Propanoate metabolism	4	888	89	13920	0.82763
map00564	Glycerophospholipid metabolism	27	1583	221	13920	0.375879			map04141	Protein processing in endoplasmic reticulum	45	888	797	13920	0.82775
map00565	Ether lipid metabolism	12	1583	94	13920	0.381132			map00350	Tyrosine metabolism	4	888	90	13920	0.834124
map00601	Glycosphingolipid biosynthesis - lacto and neolacto series	1	1583	4	13920	0.38304			map00051	Fructose and mannose metabolism	9	888	184	13920	0.837517
map00062	Fatty acid elongation	8	1583	61	13920	0.391071			map03022	Basal transcription factors	4	888	94	13920	0.858088
map00514	Other types of O-glycan biosynthesis	4	1583	28	13920	0.396274			map04144	Endocytosis	34	888	634	13920	0.877796
map00966	Glucosinolate biosynthesis	1	1583	5	13920	0.453221			map00780	Biotin metabolism	1	888	32	13920	0.878984
map00400	Phenylalanine, tyrosine and tryptophan biosynthesis	10	1583	82	13920	0.457931			map00650	Butanoate metabolism	2	888	56	13920	0.880417
map00380	Tryptophan metabolism	13	1583	108	13920	0.458182			map00905	Brassinosteroid biosynthesis	1	888	33	13920	0.886722
map00430	Taurine and hypotaurine metabolism	4	1583	32	13920	0.501335			map00250	Alanine, aspartate and glutamate metabolism	5	888	120	13920	0.887918
map00250	Alanine, aspartate and glutamate metabolism	14	1583	120	13920	0.502156			map03040	Spliceosome	35	888	663	13920	0.900515
map00590	Arachidonic acid metabolism	5	1583	41	13920	0.506051			map00400	Phenylalanine, tyrosine and tryptophan biosynthesis	3	888	82	13920	0.901807
map00750	Vitamin B6 metabolism	3	1583	24	13920	0.524387			map00564	Glycerophospholipid metabolism	10	888	221	13920	0.904519
map00130	Ubiquinone and other terpenoid-quinone biosynthesis	7	1583	60	13920	0.531504			map00261	Monobactam biosynthesis	1	888	36	13920	0.907094
map00440	Phosphonate and phosphinate metabolism	2	1583	16	13920	0.557688			map00604	Glycosphingolipid biosynthesis - ganglio series	2	888	61	13920	0.908007
map00511	Other glycan degradation	21	1583	187	13920	0.559246			map00860	Porphyrin and chlorophyll metabolism	4	888	111	13920	0.929653
map00920	Sulfur metabolism	7	1583	62	13920	0.567603			map00073	Cutin, suberine and wax biosynthesis	2	888	67	13920	0.933242
map00333	Prodigiosin biosyntheses	2	1583	17	13920	0.591544			map03410	Base excision repair	2	888	71	13920	0.94626
map00220	Arginine biosynthesis	9	1583	83	13920	0.612044			map00531	Glycosaminoglycan degradation	2	888	75	13920	0.956837
map00943	Isoflavonoid biosynthesis	1	1583	8	13920	0.619416			map00410	beta-Alanine metabolism	3	888	100	13920	0.958274
map00908	Zeatin biosynthesis	2	1583	19	13920	0.653343			map00061	Fatty acid biosynthesis	3	888	102	13920	0.962184
map00785	Lipoic acid metabolism	3	1583	31	13920	0.700932			map00450	Selenocompound metabolism	2	888	78	13920	0.96343
map00350	Tyrosine metabolism	9	1583	90	13920	0.708319			map00340	Histidine metabolism	1	888	51	13920	0.965545
map00410	beta-Alanine metabolism	10	1583	100	13920	0.71387			map00940	Phenylpropanoid biosynthesis	15	888	354	13920	0.96872
map04141	Protein processing in endoplasmic reticulum	86	1583	797	13920	0.719565			map00790	Folate biosynthesis	1	888	54	13920	0.971749
map00780	Biotin metabolism	3	1583	32	13920	0.72158			map00380	Tryptophan metabolism	3	888	108	13920	0.971946
map00944	Flavone and flavonol biosynthesis	3	1583	32	13920	0.72158			map00670	One carbon pool by folate	1	888	55	13920	0.973559
map00960	Tropane, piperidine and pyridine alkaloid biosynthesis	5	1583	54	13920	0.750332			map00770	Pantothenate and CoA biosynthesis	1	888	57	13920	0.976837
map00903	Limonene and pinene degradation	2	1583	23	13920	0.754296			map00460	Cyanoamino acid metabolism	5	888	161	13920	0.979158
map00730	Thiamine metabolism	5	1583	56	13920	0.778485			map00130	Ubiquinone and other terpenoid-quinone biosynthesis	1	888	60	13920	0.98101
map00909	Sesquiterpenoid and triterpenoid biosynthesis	6	1583	67	13920	0.788512			map04146	Peroxisome	8	888	230	13920	0.981951
map00196	Photosynthesis - antenna proteins	5	1583	57	13920	0.791615			map00565	Ether lipid metabolism	2	888	94	13920	0.985146
map00524	Neomycin, kanamycin and gentamicin biosynthesis	1	1583	13	13920	0.791982			map00020	Citrate cycle (TCA cycle)	5	888	181	13920	0.991564
map01040	Biosynthesis of unsaturated fatty acids	7	1583	79	13920	0.808874			map00071	Fatty acid degradation	3	888	135	13920	0.993065
map04933	AGE-RAGE signaling pathway in diabetic complications	6	1583	69	13920	0.811481			map02010	ABC transporters	6	888	209	13920	0.993131
map04070	Phosphatidylinositol signaling system	23	1583	236	13920	0.813958			map00260	Glycine, serine and threonine metabolism	4	888	161	13920	0.993153
map00020	Citrate cycle (TCA cycle)	17	1583	181	13920	0.831766			map00310	Lysine degradation	2	888	108	13920	0.993376
map00510	N-Glycan biosynthesis	11	1583	122	13920	0.832864			map03440	Homologous recombination	3	888	138	13920	0.994089
map00660	C5-Branched dibasic acid metabolism	1	1583	15	13920	0.836644			map00280	Valine, leucine and isoleucine degradation	3	888	139	13920	0.994397
map00340	Histidine metabolism	4	1583	51	13920	0.846811			map03050	Proteasome	5	888	190	13920	0.994463
map00100	Steroid biosynthesis	6	1583	76	13920	0.876717			map00230	Purine metabolism	22	888	559	13920	0.996044
map04122	Sulfur relay system	1	1583	20	13920	0.910742			map00562	Inositol phosphate metabolism	5	888	198	13920	0.996217
map00760	Nicotinate and nicotinamide metabolism	3	1583	47	13920	0.915098			map03020	RNA polymerase	6	888	225	13920	0.996671
map00261	Monobactam biosynthesis	2	1583	36	13920	0.92744			map00561	Glycerolipid metabolism	5	888	204	13920	0.997168
map00790	Folate biosynthesis	3	1583	54	13920	0.953848			map00620	Pyruvate metabolism	9	888	303	13920	0.997691
map03050	Proteasome	15	1583	190	13920	0.954908			map03420	Nucleotide excision repair	3	888	157	13920	0.99789
map03020	RNA polymerase	18	1583	225	13920	0.961951			map03430	Mismatch repair	1	888	96	13920	0.998254
map00280	Valine, leucine and isoleucine degradation	10	1583	139	13920	0.96203			map00600	Sphingolipid metabolism	2	888	133	13920	0.998485
map00330	Arginine and proline metabolism	10	1583	141	13920	0.966399			map03030	DNA replication	1	888	108	13920	0.999213
map03410	Base excision repair	4	1583	71	13920	0.967771			map03018	RNA degradation	10	888	362	13920	0.999503
map00071	Fatty acid degradation	9	1583	135	13920	0.976088			map00970	Aminoacyl-tRNA biosynthesis	3	888	183	13920	0.999506
map00640	Propanoate metabolism	5	1583	89	13920	0.979189			map03013	RNA transport	25	888	704	13920	0.99975
map00061	Fatty acid biosynthesis	6	1583	102	13920	0.980081			map00240	Pyrimidine metabolism	10	888	397	13920	0.999895
map00740	Riboflavin metabolism	3	1583	64	13920	0.981487			map00511	Other glycan degradation	2	888	187	13920	0.999943
map00290	Valine, leucine and isoleucine biosynthesis	1	1583	34	13920	0.983589			map03015	mRNA surveillance pathway	9	888	402	13920	0.999974
map00190	Oxidative phosphorylation	41	1583	483	13920	0.985142			map04120	Ubiquitin mediated proteolysis	8	888	430	13920	0.999998
map00900	Terpenoid backbone biosynthesis	6	1583	108	13920	0.987478			map03008	Ribosome biogenesis in eukaryotes	2	888	317	13920	1
map00970	Aminoacyl-tRNA biosynthesis	12	1583	183	13920	0.989991
map00053	Ascorbate and aldarate metabolism	11	1583	172	13920	0.990377
map00770	Pantothenate and CoA biosynthesis	2	1583	57	13920	0.991554
map00310	Lysine degradation	5	1583	108	13920	0.99577
map03430	Mismatch repair	4	1583	96	13920	0.996467
map03008	Ribosome biogenesis in eukaryotes	22	1583	317	13920	0.997135
map00620	Pyruvate metabolism	20	1583	303	13920	0.998266
map03022	Basal transcription factors	3	1583	94	13920	0.999024
map04130	SNARE interactions in vesicular transport	1	1583	63	13920	0.999511
map03018	RNA degradation	23	1583	362	13920	0.999615
map00240	Pyrimidine metabolism	26	1583	397	13920	0.999627
map04136	Autophagy - other eukaryotes	2	1583	97	13920	0.999894
map00230	Purine metabolism	38	1583	559	13920	0.999921
map03440	Homologous recombination	4	1583	138	13920	0.999941
map03420	Nucleotide excision repair	5	1583	157	13920	0.999955
map03030	DNA replication	2	1583	108	13920	0.999969
map04144	Endocytosis	42	1583	634	13920	0.999986
map03015	mRNA surveillance pathway	21	1583	402	13920	0.999995
map03013	RNA transport	44	1583	704	13920	0.999999
map03040	Spliceosome	36	1583	663	13920	1
map04120	Ubiquitin mediated proteolysis	15	1583	430	13920	1

[truncated: 2 more sheets: Transcriptome gene expression , PCR]
